# Supplementary material for: Whole-Genome Expression Profiling in Skin Reveals SYK As a Key Regulator of Inflammation in Experimental Epidermolysis Bullosa Acquisita
Source: Front Immunol. 2018 Feb 15;9:249. doi: 10.3389/fimmu.2018.00249 (PMC5818881; doi:10.3389/fimmu.2018.00249)
Supplement: Supplementary file 2 [file Table_2.XLS]

## Sheet: Sheet1
ID	Gene Name	logFC	p-value	Adjusted p-value
10380419	Col1a1	1.09246	1.71e-11	2.97e-07
10529457	Cpz	0.476106	1.83e-11	2.97e-07
10595211	Col12a1	0.937846	3.26e-11	2.97e-07
10346015	Col3a1	0.986339	3.42e-11	2.97e-07
10531724	Plac8	1.01478	1.21e-10	8.43e-07
10583056	Mmp12	0.83179	2.46e-10	1.2e-06
10536220	Col1a2	0.933248	2.64e-10	1.2e-06
10460782	Gpha2	-0.588016	2.77e-10	1.2e-06
10560919	Atp1a3	0.485811	3.51e-10	1.36e-06
10560685	Bcl3	0.577733	7.41e-10	2.58e-06
10354309	Col5a2	0.496368	1.15e-09	3.39e-06
10546450	Adamts9	0.501135	1.17e-09	3.39e-06
10556082	Ppfibp2	-0.287348	1.29e-09	3.44e-06
10379636	Slfn4	1.28921	1.6e-09	3.96e-06
10572949	Nr3c2	-0.319316	1.9e-09	4.41e-06
10367400	Mmp19	0.798948	2.12e-09	4.62e-06
10352143	Kif26b	0.383799	2.39e-09	4.75e-06
10557895	Itgax	0.490973	2.46e-09	4.75e-06
10403743	Inhba	0.618347	3.67e-09	6.63e-06
10578045	Nrg1	0.580926	3.82e-09	6.63e-06
10523128	Ppbp	0.790749	4.69e-09	7.77e-06
10400126	Lrrn3	-0.240697	5.18e-09	8.18e-06
10513739	Tnc	1.16923	5.81e-09	8.57e-06
10478633	Mmp9	1.12393	5.92e-09	8.57e-06
10393449	Socs3	0.639355	6.96e-09	9.68e-06
10470462	Col5a1	0.323101	7.78e-09	1.04e-05
10360040	Fcgr3	0.693845	8.33e-09	1.07e-05
10351182	Sele	0.640161	1.03e-08	1.28e-05
10494262	Ctsk	0.919182	1.07e-08	1.28e-05
10407286	BC067074 /// LOC101055997	-0.27625	1.22e-08	1.41e-05
10534202	Ncf1	0.450833	1.3e-08	1.45e-05
10466735	Fam189a2	-0.361487	1.33e-08	1.45e-05
10570434	Ifitm1 /// Gm7676	1.05109	1.51e-08	1.51e-05
10461558	Slc15a3	0.912328	1.51e-08	1.51e-05
10368277	Rps12 /// Snora33	0.50262	1.52e-08	1.51e-05
10421309	Slc39a14	0.401603	1.56e-08	1.51e-05
10490923	Car2	0.897349	1.73e-08	1.59e-05
10518147	Pdpn	0.706521	1.74e-08	1.59e-05
10541614	Clec4d	1.33497	1.86e-08	1.62e-05
10413726	Tnnc1	-0.706765	1.86e-08	1.62e-05
10351551	Adamts4	0.497613	1.98e-08	1.65e-05
10426425	Pdzrn4	-0.326183	2e-08	1.65e-05
10598976	Timp1	0.794948	2.15e-08	1.71e-05
10364262	Itgb2	0.753251	2.18e-08	1.71e-05
10546454	Adamts9	0.411698	2.21e-08	1.71e-05
10518300	Tnfrsf1b	0.546329	2.26e-08	1.71e-05
10504775	Col15a1	0.408821	2.32e-08	1.72e-05
10601729	Drp2	-0.481376	2.39e-08	1.73e-05
10436100	Retnlg	1.48373	2.56e-08	1.81e-05
10392815	AF251705	0.444252	2.85e-08	1.98e-05
10546434	Adamts9	0.319295	2.93e-08	2e-05
10425053	Ncf4	0.564342	3.01e-08	2e-05
10505489	Pappa	0.413522	3.06e-08	2e-05
10387909	Chrne	-0.46654	3.18e-08	2.05e-05
10551009	---	0.441853	3.58e-08	2.26e-05
10375307	C1qtnf2	0.274186	3.93e-08	2.35e-05
10498024	Slc7a11	1.28848	4.01e-08	2.35e-05
10472050	Tnfaip6	0.778312	4.04e-08	2.35e-05
10460585	Fosl1	0.492665	4.08e-08	2.35e-05
10432767	Gm5478	0.508659	4.08e-08	2.35e-05
10432852	Krt1	1.00926	4.13e-08	2.35e-05
10396831	Arg2	0.965296	5.1e-08	2.77e-05
10490159	Pmepa1	0.399646	5.3e-08	2.77e-05
10469786	Il1f9	1.0703	5.33e-08	2.77e-05
10420362	Gjb2	0.783129	5.45e-08	2.77e-05
10553042	Rasip1 /// Izumo1	0.368561	5.46e-08	2.77e-05
10391066	Krt17	0.695177	5.53e-08	2.77e-05
10398665	Tnfaip2	0.650136	5.56e-08	2.77e-05
10347291	Cxcr2	1.34438	5.56e-08	2.77e-05
10406334	Mctp1	0.552235	5.59e-08	2.77e-05
10525256	Tmem116	-0.263637	5.95e-08	2.91e-05
10547664	Clec4e	1.48113	6.09e-08	2.92e-05
10567580	Igsf6	0.715296	6.13e-08	2.92e-05
10558769	Ifitm1	0.91277	6.34e-08	2.96e-05
10358408	Rgs1	0.552417	6.39e-08	2.96e-05
10350516	Ptgs2	1.26474	6.91e-08	3.12e-05
10503098	Lyn /// Lyn /// Gm11787	0.74108	6.92e-08	3.12e-05
10499861	S100a9	1.62325	7.35e-08	3.26e-05
10435501	Stfa1	1.14813	7.41e-08	3.26e-05
10481627	Lcn2	1.04196	7.52e-08	3.27e-05
10350742	Rnasel	0.515758	7.81e-08	3.35e-05
10392484	Abca8b	-0.397646	8.2e-08	3.45e-05
10347335	Slc11a1	0.586759	8.25e-08	3.45e-05
10477717	Procr	0.421397	8.39e-08	3.47e-05
10439936	Nfkbiz	0.402627	8.53e-08	3.47e-05
10568668	Adam12	0.374738	8.59e-08	3.47e-05
10427895	Basp1	0.377187	8.7e-08	3.48e-05
10461721	Mpeg1	0.89556	9.49e-08	3.75e-05
10499902	Sprr4	0.512119	9.62e-08	3.76e-05
10389222	Ccl6	0.727703	1.01e-07	3.82e-05
10554599	Adamtsl3	-0.370355	1.01e-07	3.82e-05
10384458	Plek	1.09347	1.01e-07	3.82e-05
10496727	Ddah1	0.515135	1.03e-07	3.82e-05
10601834	Gprasp2	-0.269879	1.03e-07	3.82e-05
10351206	Selp	0.840694	1.12e-07	4.11e-05
10572693	Jak3 /// Insl3	0.244932	1.15e-07	4.17e-05
10391061	Krt16	1.42473	1.17e-07	4.19e-05
10579872	---	0.382223	1.2e-07	4.26e-05
10354432	Myo1b	0.463945	1.34e-07	4.72e-05
10472538	Dhrs9	0.686686	1.4e-07	4.84e-05
10519717	Sema3a	0.414908	1.42e-07	4.84e-05
10364361	Icosl	0.242112	1.43e-07	4.84e-05
10537146	Akr1b8	0.572195	1.44e-07	4.84e-05
10374236	Upp1	0.728125	1.46e-07	4.84e-05
10425066	Csf2rb	0.727245	1.46e-07	4.84e-05
10435565	Hcls1	0.526324	1.49e-07	4.89e-05
10581813	Mlkl	0.341564	1.54e-07	4.97e-05
10499899	Sprr1a	0.945941	1.54e-07	4.97e-05
10351197	Sell	0.871803	1.56e-07	4.98e-05
10412123	---	0.742054	1.61e-07	5.1e-05
10464529	Tcirg1	0.310796	1.65e-07	5.16e-05
10591884	Glb1l2	-0.246828	1.68e-07	5.18e-05
10582997	Casp4	0.666069	1.68e-07	5.18e-05
10579636	Cyp4f18	0.83303	1.74e-07	5.26e-05
10376778	Mfap4	0.680018	1.74e-07	5.26e-05
10395520	Immp2l	-0.179473	1.76e-07	5.27e-05
10539244	Tacr1	0.352472	1.78e-07	5.27e-05
10445753	Trem3	1.00897	1.85e-07	5.46e-05
10585555	Pstpip1	0.280957	1.98e-07	5.67e-05
10352928	Rp1	-0.302908	1.99e-07	5.67e-05
10463070	Entpd1	0.834362	2.01e-07	5.67e-05
10398326	Meg3	0.542412	2.02e-07	5.67e-05
10585286	Arhgap20	-0.29781	2.03e-07	5.67e-05
10534935	Pilrb1	0.478489	2.03e-07	5.67e-05
10519140	Mmp23	0.350933	2.04e-07	5.67e-05
10545921	Mxd1	0.555462	2.08e-07	5.73e-05
10405216	Syk	0.522232	2.1e-07	5.73e-05
10487597	Il1b	1.6609	2.11e-07	5.73e-05
10489107	Samhd1	0.569661	2.15e-07	5.78e-05
10475517	AA467197 /// Mir147	0.568666	2.26e-07	5.95e-05
10603551	Cybb	0.775948	2.27e-07	5.95e-05
10601385	Tlr13	0.955615	2.28e-07	5.95e-05
10389759	Ankfn1	-0.267747	2.28e-07	5.95e-05
10416837	Irg1	1.38181	2.3e-07	5.95e-05
10499904	Ivl	0.488833	2.33e-07	6e-05
10493831	S100a8	1.68006	2.4e-07	6.12e-05
10419034	2610528A11Rik	0.857402	2.47e-07	6.26e-05
10370721	Sbno2	0.422521	2.57e-07	6.45e-05
10371846	Apaf1	0.25832	2.58e-07	6.45e-05
10527158	Fscn1	0.411573	2.75e-07	6.83e-05
10575799	Plcg2	0.268749	2.86e-07	7.06e-05
10557326	Il4ra	0.455493	2.94e-07	7.16e-05
10351525	Mpz	-0.675291	3.02e-07	7.3e-05
10410931	Vcan	0.776733	3.25e-07	7.6e-05
10564938	Fes	0.266986	3.27e-07	7.6e-05
10511779	Atp6v0d2	0.62872	3.28e-07	7.6e-05
10451953	Lrg1	0.776696	3.29e-07	7.6e-05
10560862	Pinlyp	0.521016	3.3e-07	7.6e-05
10578264	Msr1	0.591859	3.31e-07	7.6e-05
10508392	Rnf19b	0.45696	3.32e-07	7.6e-05
10517488	Ephb2	0.227161	3.33e-07	7.6e-05
10515803	Wdr65	-0.337187	3.42e-07	7.63e-05
10427369	Pde1b	0.244702	3.42e-07	7.63e-05
10551883	Tyrobp	0.852729	3.42e-07	7.63e-05
10476321	Prnd	0.378948	3.44e-07	7.63e-05
10538100	Repin1	-0.189594	3.45e-07	7.63e-05
10530145	Tlr1	0.529043	3.47e-07	7.63e-05
10553261	Kcnc1	-0.318324	3.53e-07	7.71e-05
10550906	Plaur	0.865844	3.59e-07	7.79e-05
10476301	Smox	0.555778	3.63e-07	7.84e-05
10425092	Cyth4	0.497008	3.71e-07	7.95e-05
10397346	Fos	0.655478	3.77e-07	7.99e-05
10597648	Myd88	0.397993	3.77e-07	7.99e-05
10545045	Fam13a	-0.307048	3.94e-07	8.27e-05
10521667	Bst1	0.543602	3.96e-07	8.27e-05
10432780	Krt6a	1.01913	3.97e-07	8.27e-05
10459866	Slc14a1	0.447096	4.1e-07	8.43e-05
10535174	Tmem184a	-0.382186	4.13e-07	8.45e-05
10433114	Itga5	0.445969	4.21e-07	8.56e-05
10346611	Gm973	-0.285836	4.24e-07	8.57e-05
10606714	Gla	0.546681	4.27e-07	8.58e-05
10494271	Ctss	0.722133	4.3e-07	8.59e-05
10367919	Stx11	0.624488	4.39e-07	8.71e-05
10474836	Ivd	-0.264061	4.46e-07	8.8e-05
10563597	Saa3	1.19117	4.56e-07	8.96e-05
10490150	Zbp1	0.341565	4.6e-07	8.97e-05
10471844	Nek6	0.324868	4.69e-07	9.1e-05
10364375	Cstb	0.477464	4.83e-07	9.28e-05
10416800	Lmo7	-0.31728	4.83e-07	9.28e-05
10534667	Serpine1	0.495286	5.05e-07	9.65e-05
10597323	Arpp21	-0.267902	5.08e-07	9.65e-05
10592084	St3gal4	0.331406	5.11e-07	9.65e-05
10583044	Mmp13	1.02699	5.25e-07	9.79e-05
10569877	1810033B17Rik	0.576724	5.26e-07	9.79e-05
10518069	Efhd2	0.386989	5.27e-07	9.79e-05
10545479	Tmsb10	0.498617	5.37e-07	9.91e-05
10406676	Lhfpl2	0.350053	5.46e-07	9.99e-05
10397112	Papln	-0.286664	5.72e-07	0.000104157
10439292	BC100530 /// BC117090 /// Stfa1	1.48056	5.8e-07	0.000104985
10379630	Slfn2	0.575226	5.9e-07	0.000106213
10548375	Clec7a	0.957894	6.22e-07	0.000110765
10404904	Rbm24	-0.431987	6.26e-07	0.000110765
10452485	Rab31	0.423816	6.27e-07	0.000110765
10447951	Thbs2	0.626875	6.28e-07	0.000110765
10598004	Ccr1	1.01035	6.36e-07	0.000111614
10570068	Col4a2	0.313927	6.48e-07	0.000112773
10375751	Adamts2	0.550193	6.53e-07	0.000112773
10592251	Pknox2	-0.304539	6.54e-07	0.000112773
10466210	Ms4a6d	0.836294	6.55e-07	0.000112773
10416437	Lcp1	0.907497	6.72e-07	0.000115145
10510700	Gpr153	0.264053	6.87e-07	0.000117104
10529979	Ppargc1a	-0.538258	7.04e-07	0.000119309
10595979	Mras	-0.215023	7.25e-07	0.000121859
10473809	Sfpi1	0.66955	7.26e-07	0.000121859
10499891	Sprr1b	1.30595	7.35e-07	0.000122603
10427796	Npr3	-0.389922	7.37e-07	0.000122603
10366293	Csrp2	0.299241	7.52e-07	0.00012284
10551891	Nfkbid	0.578489	7.54e-07	0.00012284
10451974	Sema6b	0.275675	7.55e-07	0.00012284
10561453	Zfp36	0.592169	7.57e-07	0.00012284
10550509	Pglyrp1	0.746003	7.6e-07	0.00012284
10443527	Pim1	0.433785	7.63e-07	0.00012284
10498992	Tlr2	0.535686	7.66e-07	0.00012284
10439299	Stfa3	1.18646	7.67e-07	0.00012284
10358978	Ier5	0.374736	7.91e-07	0.000125777
10586242	Dennd4a	0.390418	7.93e-07	0.000125777
10456400	Tubb6	0.378084	7.96e-07	0.000125777
10508772	Fgr	0.440983	8.06e-07	0.000126831
10490061	Bcas1	-0.246234	8.45e-07	0.000132154
10360028	Fcgr2b	0.688726	8.48e-07	0.000132154
10536483	Tes	0.34527	9.06e-07	0.00014
10363082	Lilrb4	1.0163	9.22e-07	0.000141843
10353844	Neurl3	0.437939	9.29e-07	0.00014185
10381809	Itgb3	0.311387	9.3e-07	0.00014185
10486833	Ell3 /// Serinc4	-0.274251	9.44e-07	0.000143314
10588037	Rbp1	0.272695	9.59e-07	0.000144911
10406270	Glrx	0.638736	9.72e-07	0.000146236
10432439	Fmnl3	0.263223	1.01e-06	0.000150271
10477250	Hck	0.526099	1.01e-06	0.000150271
10392845	Cd300lf	0.551958	1.01e-06	0.000150271
10520452	Il6	0.687498	1.02e-06	0.000150271
10588043	Rbp2	0.585567	1.02e-06	0.000150929
10557862	Itgam	0.751058	1.03e-06	0.000151157
10357472	Cxcr4	0.480166	1.05e-06	0.000152433
10360070	Fcer1g	0.845084	1.06e-06	0.000152433
10440393	Samsn1	0.775266	1.06e-06	0.000152433
10349427	---	0.60008	1.06e-06	0.000152433
10601980	Mum1l1	-0.196463	1.06e-06	0.000152433
10430302	Csf2rb2	0.59125	1.08e-06	0.000154065
10341410	---	0.402947	1.11e-06	0.000157634
10423836	Cthrc1	0.394465	1.12e-06	0.000158217
10476395	Bmp2	-0.354071	1.12e-06	0.000158217
10488378	Thbd	0.370061	1.12e-06	0.000158217
10358601	Hmcn1	0.346905	1.14e-06	0.000159578
10370210	Col6a1	0.358702	1.15e-06	0.000160684
10435497	Stfa2l1	1.2789	1.16e-06	0.000161968
10428943	Gsdmc	0.982036	1.19e-06	0.000165098
10462281	Vldlr	-0.351968	1.2e-06	0.000166197
10415991	Zfp395	-0.199781	1.24e-06	0.000170058
10352152	Kif26b	0.236103	1.26e-06	0.000172098
10572897	Hmox1	0.593561	1.27e-06	0.000172545
10574276	Gpr97	0.334181	1.27e-06	0.000172545
10582303	Cyba	0.584486	1.31e-06	0.00017784
10426894	Mettl7a3 /// Mettl7a2	-0.210127	1.38e-06	0.000186337
10517274	Sepn1 /// Sepn1	0.403418	1.39e-06	0.000186464
10566132	Rhog	0.413281	1.41e-06	0.000188036
10541246	Il17ra	0.316525	1.41e-06	0.000188036
10467139	Lipa	0.481396	1.44e-06	0.000190869
10432774	Krt6b	1.37252	1.46e-06	0.00019298
10504402	Tmem8b	-0.199105	1.48e-06	0.000195259
10358666	Hmcn1	0.472639	1.51e-06	0.000198214
10509901	Mfap2	0.439633	1.53e-06	0.000200566
10354247	Fhl2	0.314896	1.55e-06	0.000201178
10576973	Col4a1	0.320313	1.56e-06	0.000202405
10425031	Apol6	-0.297231	1.57e-06	0.000202814
10358545	Hmcn1	0.518657	1.58e-06	0.000202814
10370180	Col6a2	0.360547	1.59e-06	0.000203538
10566583	Gm8995	0.601523	1.6e-06	0.000204005
10534303	Lat2	0.215587	1.6e-06	0.000204096
10534585	Sh2b2	0.237123	1.62e-06	0.000205628
10358543	Hmcn1	0.341857	1.64e-06	0.000207236
10378857	Coro6	-0.442829	1.65e-06	0.000207236
10357952	Ppp1r12b	-0.209879	1.66e-06	0.000207954
10435345	Mylk	0.249588	1.67e-06	0.000209131
10457022	Mbp	-0.263652	1.68e-06	0.000209586
10591988	Adamts15	0.366746	1.69e-06	0.000209978
10398364	DQ267102	0.482445	1.72e-06	0.000212621
10445758	Treml4	0.82944	1.73e-06	0.000212939
10370037	Mmp11	0.309401	1.74e-06	0.000212939
10566358	Trim30a	0.620674	1.75e-06	0.000213629
10523156	Cxcl2	1.55383	1.8e-06	0.000219033
10358599	Hmcn1	0.34309	1.82e-06	0.000219465
10404686	Bmp6	-0.206104	1.82e-06	0.000219465
10453717	---	0.326317	1.83e-06	0.000219839
10421361	Bmp1	0.291149	1.84e-06	0.000220347
10425078	Mpst	-0.182442	1.86e-06	0.000221583
10416215	Loxl2	0.48266	1.87e-06	0.000222051
10394770	Odc1	0.370352	1.87e-06	0.000222051
10396079	Klhdc1	-0.257086	1.9e-06	0.000224743
10377804	Arrb2	0.293136	1.96e-06	0.000230667
10552516	Klk6	0.725411	1.96e-06	0.000230667
10490212	Ctsz	0.384029	2.09e-06	0.000244474
10416181	Stc1	0.521451	2.1e-06	0.000245071
10432661	Galnt6	0.351226	2.13e-06	0.000246566
10586252	Dennd4a	0.483838	2.14e-06	0.000246597
10565152	Homer2	-0.34161	2.14e-06	0.000246597
10586250	Dennd4a	0.516657	2.15e-06	0.000246739
10586227	Dennd4a	0.505726	2.16e-06	0.000246908
10600836	Msn	0.429557	2.18e-06	0.000247878
10546432	Adamts9	0.35993	2.18e-06	0.000247878
10412260	Fst	0.293649	2.24e-06	0.000253359
10382106	Milr1	0.44102	2.35e-06	0.000264762
10596718	Slc38a3	-0.384091	2.38e-06	0.000267233
10430372	Rac2	0.531975	2.4e-06	0.000267884
10586254	Dennd4a	0.412231	2.43e-06	0.000271065
10351603	Arhgap30	0.274208	2.47e-06	0.000273225
10515399	Plk3	0.703783	2.48e-06	0.000273225
10424370	Trib1	0.418557	2.48e-06	0.000273225
10448124	Fpr1	0.860338	2.51e-06	0.000276412
10358605	Hmcn1	0.298324	2.53e-06	0.000276916
10363070	Gp49a	1.10631	2.61e-06	0.0002852
10543058	Dlx5	-0.264343	2.64e-06	0.000287694
10365729	Cdk17	0.267056	2.7e-06	0.000293333
10384423	Cobl	-0.265438	2.73e-06	0.000295429
10529515	Sorcs2	0.249862	2.74e-06	0.000295429
10497372	Gm5150	0.767893	2.75e-06	0.000295429
10478415	Wisp2	0.348272	2.8e-06	0.000299776
10505073	Zfp462	-0.249639	2.82e-06	0.000300378
10481101	Snora43 /// Snhg7	0.242029	2.87e-06	0.000305473
10344506	---	-0.44297	2.9e-06	0.000307723
10593050	Il10ra	0.43639	2.92e-06	0.00030876
10557111	Scnn1g	-0.213739	3e-06	0.00031587
10400510	Clec14a	0.436059	3.04e-06	0.000316108
10420114	Tgm1	0.502075	3.04e-06	0.000316108
10511923	Pm20d2	-0.186049	3.04e-06	0.000316108
10370946	Mob3a	0.195072	3.05e-06	0.000316108
10420198	Ripk3	0.238158	3.1e-06	0.000320808
10413492	Lrtm1	-0.307351	3.17e-06	0.000326926
10430358	C1qtnf6	0.256004	3.2e-06	0.000328461
10370259	Col18a1	0.255231	3.2e-06	0.000328461
10507671	Guca2a	-0.452441	3.22e-06	0.000329647
10418053	Kcnma1	-0.386439	3.33e-06	0.000338351
10487645	Cpxm1	0.571597	3.34e-06	0.000338351
10586240	Dennd4a	0.494109	3.39e-06	0.000342677
10574166	Cpne2	0.194427	3.41e-06	0.000342677
10357944	Ppp1r12b	-0.252749	3.42e-06	0.000342677
10349118	Serpinb12	0.668048	3.43e-06	0.000342677
10358589	Hmcn1	0.28718	3.47e-06	0.000345253
10373515	Suox	-0.320658	3.49e-06	0.00034651
10392808	Cd300ld	0.646403	3.51e-06	0.000347163
10511416	Tox	-0.195444	3.52e-06	0.000347338
10397351	Jdp2	0.332633	3.53e-06	0.000347805
10567108	Sox6	-0.28046	3.54e-06	0.000347942
10437687	Litaf	0.402022	3.63e-06	0.00035552
10348244	Inpp5d	0.404034	3.64e-06	0.00035583
10473058	Osbpl6	-0.306323	3.66e-06	0.000356427
10485405	Cd44	0.5303	3.67e-06	0.000356563
10435704	Cd80	0.580588	3.7e-06	0.000356997
10383194	Rnf213	0.170254	3.7e-06	0.000356997
10574220	Cx3cl1	-0.162599	3.76e-06	0.000362071
10469695	Apbb1ip	0.361329	3.8e-06	0.000364405
10449284	Dusp1	0.63718	3.81e-06	0.000364405
10506254	Raver2	-0.169413	3.82e-06	0.000364549
10372410	Glipr1	0.617154	3.84e-06	0.000364549
10508465	Marcksl1	0.566593	3.84e-06	0.000364549
10582162	Cotl1	0.328356	3.9e-06	0.000369122
10379511	Ccl2	0.437955	3.94e-06	0.000371778
10435641	Fstl1	0.680333	3.97e-06	0.000371977
10473367	Slc43a1	-0.242499	3.98e-06	0.000371977
10351509	Fcgr4	0.555658	3.98e-06	0.000371977
10376513	Nlrp3	0.876268	3.98e-06	0.000371977
10505623	Lurap1l	0.234358	4e-06	0.000372785
10537742	Clcn1	-0.326404	4.05e-06	0.000376365
10523182	Areg	0.341813	4.07e-06	0.000377586
10583100	Mmp8	0.836923	4.21e-06	0.000388788
10521678	Cd38	0.341965	4.22e-06	0.000388788
10569485	Tnfrsf26	0.357809	4.27e-06	0.000392325
10481164	Slc2a6	0.357104	4.28e-06	0.000392325
10373912	Osm	0.815475	4.33e-06	0.000396509
10584674	Mcam	0.394478	4.39e-06	0.000400629
10358573	Hmcn1	0.302882	4.43e-06	0.000403537
10363455	Pcbd1	-0.314842	4.59e-06	0.000416368
10547621	Apobec1	0.379826	4.66e-06	0.00042068
10379633	Slfn1	0.619138	4.86e-06	0.000436164
10395103	Pxdn	0.441316	4.89e-06	0.000438242
10386965	Arhgap44	-0.261518	4.93e-06	0.000440522
10379535	Ccl8	0.879642	4.95e-06	0.000440678
10493925	Hrnr /// Flg	0.705182	4.96e-06	0.000440678
10401296	Slc8a3	-0.293766	5e-06	0.000443645
10358549	Hmcn1	0.434636	5.16e-06	0.000454815
10446253	Vav1	0.436126	5.17e-06	0.000455007
10364593	Cnn2	0.478393	5.21e-06	0.000457184
10358928	Cacna1e	-0.249945	5.28e-06	0.000460901
10580282	Junb	0.472504	5.29e-06	0.000460901
10444890	Ier3	0.583325	5.29e-06	0.000460901
10354588	Stk17b	0.602321	5.33e-06	0.00046288
10357950	Ppp1r12b	-0.281117	5.37e-06	0.000465623
10603492	Porcn	0.187713	5.4e-06	0.000466894
10409876	Ctla2a	0.514459	5.44e-06	0.000469005
10594540	Plekho2	0.377124	5.48e-06	0.000471509
10350149	Tnni1	-0.426986	5.52e-06	0.00047351
10351679	Cd84	0.500239	5.55e-06	0.000475323
10583669	AB124611	0.43203	5.58e-06	0.000476926
10447006	Vit	-0.184991	5.7e-06	0.0004844
10550574	Dmpk	-0.320091	5.7e-06	0.0004844
10517165	Cd52	0.711656	5.79e-06	0.000489281
10441718	Park2 /// Park2	-0.191825	5.8e-06	0.000489722
10571653	Actg1 /// Gm12715 /// Actg-ps1 /// Gm8399	0.398474	5.94e-06	0.000499651
10525397	Arpc3 /// Arpc3	0.41349	5.96e-06	0.000500333
10420957	Ptk2b	0.268589	5.99e-06	0.000501335
10383799	Tcn2 /// Tcn2	0.455537	6.02e-06	0.000503255
10557591	Itgal	0.387011	6.06e-06	0.000504875
10554204	Agbl1	-0.592772	6.15e-06	0.000510549
10439442	Pla1a	0.290741	6.15e-06	0.000510549
10409118	Wnk2	-0.274362	6.17e-06	0.000510875
10519747	Sema3e	-0.297592	6.23e-06	0.000514469
10590631	Ccr2	0.461913	6.26e-06	0.000515952
10501063	Cd53	1.04257	6.34e-06	0.000520711
10358224	Ptprc	0.637882	6.38e-06	0.000522775
10463599	Nfkb2	0.229332	6.4e-06	0.00052376
10510509	Gpr157	-0.169242	6.46e-06	0.00052711
10541605	Clec4n	0.728064	6.68e-06	0.000544043
10544913	Crhr2	-0.32385	6.72e-06	0.000545657
10492091	Smad9	-0.227087	6.75e-06	0.000546687
10526277	Mlxipl	-0.313925	6.88e-06	0.000554984
10569504	Tnfrsf23	0.308911	6.94e-06	0.000557403
10547641	Slc2a3	0.59665	6.94e-06	0.000557403
10521205	Sh3bp2	0.196964	6.98e-06	0.000559213
10523451	Anxa3	0.347678	7.02e-06	0.000559431
10403584	Nid1	0.563005	7.17e-06	0.00057018
10523120	Cxcl5	0.646687	7.21e-06	0.000572292
10351099	Tnfsf18	-0.331427	7.27e-06	0.00057547
10485013	1110051M20Rik /// 1110051M20Rik	-0.208203	7.29e-06	0.000576038
10451580	Bysl	0.171756	7.53e-06	0.000589882
10344981	Pi15	0.459669	7.6e-06	0.000593157
10475866	Bcl2l11	0.365237	7.61e-06	0.000593157
10546010	Arhgap25	0.277264	7.71e-06	0.000599073
10489891	B4galt5	0.356812	7.72e-06	0.000599073
10344725	Adhfe1	-0.3052	8.04e-06	0.00061783
10521984	G6pd2	0.208076	8.04e-06	0.00061783
10411668	Ocln	-0.240748	8.05e-06	0.00061783
10543572	Impdh1	0.176036	8.12e-06	0.000619891
10363901	Etv5	-0.232348	8.13e-06	0.000619891
10358660	Hmcn1	0.540531	8.16e-06	0.000620407
10541587	Clec4a2	0.389779	8.32e-06	0.000631628
10545760	Paip2b	-0.140527	8.35e-06	0.000632566
10445412	Nfkbie	0.374318	8.45e-06	0.000638418
10531887	Slc10a6	0.22485	8.51e-06	0.000641906
10379321	Rab11fip4	-0.242457	8.56e-06	0.00064351
10440926	Dnajc28	-0.232748	8.6e-06	0.000644491
10369290	Ddit4	0.265369	8.74e-06	0.00065302
10490972	Trim55	-0.317025	8.78e-06	0.000654566
10527441	Arpc1b /// Gm5637	0.325592	8.79e-06	0.000654566
10515771	Tie1	0.322141	8.95e-06	0.000663311
10488382	Cd93	0.620056	8.96e-06	0.000663311
10494174	Sema6c	-0.2234	8.97e-06	0.000663311
10376096	Acsl6	-0.248855	9.02e-06	0.000665313
10531560	Antxr2	0.490579	9.15e-06	0.000673448
10400357	Baz1a /// LOC100048557	0.258673	9.28e-06	0.000680325
10540085	Fbln2	0.491458	9.38e-06	0.000686644
10508069	Ftl1 /// Mir692-1	0.449075	9.49e-06	0.000689939
10358656	Hmcn1	0.488107	9.53e-06	0.000690394
10371332	Aldh1l2	0.212971	9.54e-06	0.000690394
10607012	Col4a6	-0.264026	9.55e-06	0.000690394
10358658	Hmcn1	0.473856	9.58e-06	0.000691203
10497364	Sirpb1a /// Sirpb1b /// LOC100038947	0.648984	9.64e-06	0.000693559
10591494	S1pr5	-0.204023	9.9e-06	0.000711331
10493633	Tpm3	-0.314389	9.93e-06	0.000711358
10569656	Tpcn2	0.164687	9.96e-06	0.000712598
10463670	Sfxn2	-0.160921	1e-05	0.000716892
10593668	Dmxl2	0.329139	1.01e-05	0.000717025
10507477	---	0.585994	1.01e-05	0.000717352
10600144	F8a	-0.150791	1.01e-05	0.000718615
10380956	Gsdma3	0.250627	1.02e-05	0.000718615
10519578	Abcb4	-0.299115	1.02e-05	0.000719521
10357965	Lgr6	-0.374891	1.02e-05	0.000721106
10415396	Nfatc4	0.253696	1.02e-05	0.000721106
10554789	Ctsc /// Ctsc	0.662109	1.04e-05	0.000727234
10554945	Prcp	0.407947	1.04e-05	0.000728022
10419934	Myh7	-0.552056	1.05e-05	0.000734693
10592266	Slc37a2	0.308998	1.06e-05	0.000736195
10501164	Csf1	0.323343	1.06e-05	0.000738504
10420846	Fzd3	-0.287805	1.07e-05	0.000739252
10358637	Hmcn1	0.356925	1.08e-05	0.000747894
10424584	Dennd3	0.315094	1.09e-05	0.000748788
10422760	Fyb	0.464055	1.1e-05	0.000755483
10445293	Pla2g7	0.524473	1.11e-05	0.000760366
10460385	Clcf1	0.204773	1.11e-05	0.000761521
10360248	Atp1a4	-0.271027	1.14e-05	0.000780468
10380403	Lrrc59	0.236478	1.15e-05	0.00078677
10511333	Plag1	-0.247748	1.17e-05	0.000800273
10461636	Gm10212	0.394068	1.18e-05	0.000801377
10428809	Klhl38	-0.446	1.19e-05	0.000806093
10379736	1100001G20Rik	0.320397	1.2e-05	0.000809262
10374560	Zrsr1	-0.191965	1.2e-05	0.000811936
10525542	Bcl7a	-0.151133	1.21e-05	0.000811936
10597279	Ccrl2	0.721365	1.21e-05	0.000816524
10519951	Gsap	0.353924	1.25e-05	0.000840582
10417212	Itgbl1	0.520838	1.27e-05	0.000849897
10538082	Atp6v0e2	-0.213263	1.28e-05	0.000852651
10589602	Myl3	-0.379729	1.32e-05	0.000881421
10373740	Pik3ip1	-0.204244	1.34e-05	0.000893503
10411680	Marveld2	-0.227393	1.35e-05	0.000893503
10418921	Sncg	-0.300835	1.35e-05	0.000893503
10595768	Pls1	-0.227442	1.36e-05	0.000899765
10448743	Fahd1	-0.186107	1.37e-05	0.000906238
10390691	Nr1d1	-0.384095	1.38e-05	0.000909144
10382316	Kcnj16	-0.253683	1.38e-05	0.000910628
10360270	Atp1a2	-0.547964	1.4e-05	0.000917701
10598013	Ccr5	0.466419	1.41e-05	0.000922637
10468893	Csf2ra	0.243452	1.42e-05	0.000930215
10544732	Skap2	0.26498	1.43e-05	0.000932384
10385036	Fgf18	-0.275314	1.44e-05	0.000932384
10523190	Parm1	0.29982	1.44e-05	0.000932409
10497358	Sirpb1b /// LOC100038947 /// Sirpb1a	0.737715	1.44e-05	0.000933334
10494781	Igsf3	0.180313	1.46e-05	0.00094102
10528480	---	0.240298	1.46e-05	0.00094102
10380976	Gsdma	0.415496	1.46e-05	0.00094102
10464642	Carns1	-0.508584	1.48e-05	0.000947891
10464560	Aldh3b1	0.261189	1.49e-05	0.000948008
10476021	Sirpa	0.355711	1.49e-05	0.000948008
10556509	Spon1	0.320142	1.49e-05	0.000948008
10430201	Myh9	0.302809	1.5e-05	0.000954409
10540935	Cand2	-0.238835	1.53e-05	0.000975268
10391870	Map3k14 /// 1700028N14Rik	0.157616	1.55e-05	0.000984248
10495967	Tifa	0.246771	1.56e-05	0.000984573
10478890	Cebpb	0.361418	1.58e-05	0.000998678
10519983	Fgl2	0.588335	1.59e-05	0.00100043
10544932	Inmt	-0.464597	1.59e-05	0.00100356
10500276	BC028528	0.364262	1.6e-05	0.00100675
10385656	Zfp2 /// Zfp2	-0.177828	1.63e-05	0.0010196
10563295	Ftl1 /// Mir692-1 /// LOC101056386 /// LOC100862446 /// Gm20746	0.431221	1.63e-05	0.00102178
10559547	Tnnt1	-0.585892	1.64e-05	0.00102389
10368144	Tnfaip3	0.358747	1.65e-05	0.00102512
10570606	Defb14	0.596639	1.65e-05	0.00102512
10404702	Gcnt2	0.303653	1.66e-05	0.00102512
10562192	Fxyd5	0.527859	1.68e-05	0.00103621
10501555	Amy1	-0.318165	1.68e-05	0.00103621
10485151	Mapk8ip1	-0.152727	1.68e-05	0.00103621
10585048	Cadm1	-0.223756	1.73e-05	0.00106266
10520862	Fosl2	0.313199	1.74e-05	0.00106961
10379646	Slfn3	0.454816	1.75e-05	0.00107332
10423471	Ctnnd2	-0.191024	1.78e-05	0.00108361
10346191	Stat1	0.278378	1.83e-05	0.0011109
10467470	Aldh18a1	0.181231	1.84e-05	0.00111497
10532628	Myo18b	-0.511962	1.84e-05	0.00111552
10580139	Zswim4	0.256617	1.85e-05	0.00111641
10509514	Sh2d5	0.22529	1.86e-05	0.00111641
10415319	Irf9	0.201216	1.87e-05	0.00111747
10392796	Cd300lb	0.357868	1.87e-05	0.00111775
10358559	Hmcn1	0.343859	1.91e-05	0.00113911
10602977	Scml2	-0.21564	1.92e-05	0.00114039
10518686	Pik3cd	0.189474	1.92e-05	0.0011427
10489878	Ptgis	-0.318702	1.93e-05	0.00114521
10568282	Bcl7c	-0.156132	1.94e-05	0.00114619
10413381	Asb14	-0.414924	1.95e-05	0.00115181
10593713	Cib2	-0.196745	1.95e-05	0.00115291
10522217	Limch1	-0.360612	1.97e-05	0.0011605
10391025	Krt15	-0.49235	1.98e-05	0.00116606
10605571	Gyk	0.494196	1.99e-05	0.00116606
10572146	Atp6v1b2 /// Atp6v1b2	0.3665	1.99e-05	0.00116606
10496605	Ccbl2	-0.222438	2e-05	0.00116835
10353460	Kcnq5	-0.328272	2.01e-05	0.00117307
10401473	Aldh6a1	-0.328147	2.01e-05	0.00117415
10390090	Sgca	-0.430711	2.04e-05	0.00118487
10554900	Dlg2	-0.162248	2.04e-05	0.00118487
10575363	Zfp612	-0.170107	2.05e-05	0.00118757
10362701	Ddo	-0.207596	2.07e-05	0.00119387
10367224	Stat2	0.175278	2.07e-05	0.00119538
10351224	F5	0.378173	2.09e-05	0.0011999
10422059	Kctd12 /// Mir5130	0.232177	2.11e-05	0.00120603
10462035	Ldhb	-0.377757	2.2e-05	0.00124949
10402473	Clmn	-0.279413	2.2e-05	0.00124949
10473312	Fam171b	-0.390114	2.2e-05	0.00124949
10546430	Adamts9	0.270025	2.21e-05	0.00124975
10415052	Mmp14	0.380233	2.24e-05	0.0012595
10439296	Stfa2	0.626159	2.24e-05	0.0012595
10500469	Pde4dip	-0.456811	2.24e-05	0.0012595
10458731	Mcc	-0.205192	2.26e-05	0.00126797
10484472	Smtnl1	-0.317881	2.27e-05	0.00126922
10525343	Myl2	-0.635908	2.27e-05	0.00126922
10518570	Pgd	0.316084	2.27e-05	0.00126922
10458906	Ppic	0.357682	2.29e-05	0.00127585
10526559	Ache	-0.325346	2.33e-05	0.00129442
10533844	Rilpl2	0.379853	2.33e-05	0.00129568
10555174	Lrrc32	0.379828	2.34e-05	0.00129705
10607361	Gm4750 /// Gm8464	0.235184	2.38e-05	0.00131899
10469856	Wdr85	-0.126923	2.39e-05	0.00132058
10415980	Fbxo16	-0.18051	2.4e-05	0.00132216
10351491	Olfml2b	0.41952	2.41e-05	0.00132216
10495976	Pitx2	-0.206066	2.41e-05	0.00132216
10473240	Eno1 /// Gm5506 /// LOC101056352 /// Gm4735	0.350875	2.42e-05	0.00132594
10431962	Endou	0.392434	2.42e-05	0.00132626
10424731	Gsdmd	0.197437	2.44e-05	0.001329
10470388	Cacfd1	-0.164925	2.44e-05	0.001329
10357946	Ppp1r12b	-0.324054	2.45e-05	0.00133077
10474526	Lpcat4	0.163205	2.45e-05	0.00133077
10571514	Gm6180	0.295011	2.5e-05	0.0013533
10592847	Myl6	0.232978	2.53e-05	0.0013679
10493235	Paqr6	-0.201568	2.56e-05	0.00137925
10445774	B430306N03Rik	0.357054	2.56e-05	0.00137925
10552090	Scgb2b2	-0.476005	2.57e-05	0.00138005
10573583	Man2b1	0.282476	2.59e-05	0.00138835
10514779	Prkaa2	-0.375418	2.64e-05	0.00141066
10461587	Ms4a4a	0.81242	2.65e-05	0.00141558
10380761	Socs7	-0.152177	2.66e-05	0.00141558
10434778	Rtp4	0.39368	2.68e-05	0.00142786
10506433	Dab1	-0.251798	2.69e-05	0.00142786
10570855	Plat	0.328505	2.71e-05	0.00143765
10539739	Asprv1	0.615461	2.71e-05	0.00143765
10579347	Ifi30	0.370301	2.72e-05	0.00143917
10502830	Nexn	-0.564622	2.75e-05	0.00145514
10494023	Rorc	-0.303596	2.76e-05	0.00145531
10463282	Entpd7	0.16281	2.77e-05	0.00145531
10534889	Agfg2	-0.14934	2.77e-05	0.00145531
10517287	Man1c1	0.242332	2.77e-05	0.00145597
10569385	Ascl2	-0.218454	2.81e-05	0.00146892
10584883	Fxyd6	-0.349663	2.83e-05	0.00147499
10425781	Serhl	-0.141497	2.84e-05	0.00147857
10359948	Uap1	0.217113	2.85e-05	0.00148248
10495562	Lrrc39	-0.353759	2.88e-05	0.00149397
10548552	Klra2	0.429061	2.88e-05	0.00149612
10513666	Akna	0.221071	2.92e-05	0.00151038
10435504	Gm5416	0.70396	2.95e-05	0.00152413
10464999	Cst6	0.451225	2.97e-05	0.00153323
10357158	Ralb	0.188508	2.98e-05	0.00153394
10503134	Sdcbp	0.368011	3.02e-05	0.00154953
10577315	Angpt2	0.268992	3.02e-05	0.00154953
10364950	Gadd45b	0.554984	3.03e-05	0.00155557
10523175	Ereg	0.345581	3.04e-05	0.00155776
10494332	---	0.225897	3.09e-05	0.0015784
10505187	Ugcg	0.422662	3.11e-05	0.00158714
10463476	Kazald1	-0.281483	3.16e-05	0.0016087
10568873	Adam8	0.525515	3.23e-05	0.00163068
10398267	Evl	0.136095	3.23e-05	0.00163068
10582378	Piezo1	0.181271	3.26e-05	0.00164277
10426557	Pfkm	-0.545371	3.33e-05	0.00167584
10598178	Disp1	-0.284942	3.35e-05	0.00167994
10407797	Prl2c4 /// Prl2c2 /// Prl2c3	0.481543	3.35e-05	0.00167994
10338479	---	-0.423538	3.39e-05	0.0016995
10486697	Tgm7	-0.408318	3.46e-05	0.00172886
10509204	Tcea3	-0.298598	3.47e-05	0.00172886
10520574	Agbl5	-0.122139	3.47e-05	0.00172975
10579313	Ssbp4	0.147403	3.5e-05	0.00173705
10487605	F830045P16Rik	-0.380347	3.5e-05	0.00173705
10366528	Best3	-0.241814	3.5e-05	0.00173705
10403871	Aoah	0.319998	3.52e-05	0.00174309
10552760	Pnkp	0.157031	3.55e-05	0.00175743
10355278	Erbb4	-0.259093	3.58e-05	0.00176552
10581645	Marveld3	-0.159053	3.6e-05	0.00177566
10506274	Dnajc6	-0.198635	3.62e-05	0.00178139
10443470	Rab44	0.222571	3.64e-05	0.00178807
10390175	Ngfr	-0.15208	3.65e-05	0.00179096
10462005	Tmem2	0.186416	3.72e-05	0.00182207
10526693	Zcwpw1	-0.211096	3.79e-05	0.00184996
10452815	Xdh	0.367955	3.82e-05	0.00186046
10507273	Pik3r3	0.250915	3.83e-05	0.00186046
10432756	Gm5414 /// Gm5476	0.219048	3.84e-05	0.00186108
10606102	Phka1	-0.319122	3.84e-05	0.00186108
10601178	Itgb1bp2	-0.280114	3.85e-05	0.0018621
10362372	9330159F19Rik	-0.400082	3.96e-05	0.00191043
10426467	Tmem117	-0.193719	3.97e-05	0.00191326
10389786	Hlf	-0.335239	3.99e-05	0.00191366
10438904	Lrrc15	0.511157	3.99e-05	0.00191366
10384064	Camk2b	-0.330405	3.99e-05	0.00191366
10428336	---	0.246074	4e-05	0.00191366
10460616	Cfl1	0.310063	4.05e-05	0.00193761
10577517	Slc25a15	-0.116539	4.22e-05	0.00201163
10393754	Actg1	0.391726	4.26e-05	0.00202245
10519196	Vwa1	0.166608	4.26e-05	0.00202245
10524621	Oasl2	0.373881	4.28e-05	0.00202595
10588836	Gmppb	0.18916	4.3e-05	0.00203221
10541260	Cecr2	-0.303994	4.35e-05	0.00205096
10558150	Htra1	0.425938	4.39e-05	0.00206569
10387180	Ndel1 /// Ndel1	0.309613	4.41e-05	0.00207199
10545672	Mthfd2	0.211508	4.41e-05	0.00207199
10583163	Trpc6	0.273565	4.43e-05	0.0020769
10459075	Myoz3	-0.280979	4.44e-05	0.00208226
10465844	Asrgl1	-0.161277	4.47e-05	0.00209326
10488195	Rrbp1	0.2145	4.48e-05	0.00209488
10513957	Ptprd	-0.187382	4.5e-05	0.00210144
10557285	Lcmt1	-0.174574	4.54e-05	0.00211585
10368356	Akap7	-0.23812	4.57e-05	0.00212772
10419015	Cdhr1	0.234195	4.72e-05	0.00218857
10439249	Parp14	0.270104	4.74e-05	0.00218926
10553299	---	0.396664	4.74e-05	0.00218926
10339140	---	-0.188883	4.87e-05	0.00224025
10553477	Ano5	-0.405787	4.98e-05	0.00227898
10365983	Lum	0.779896	5.02e-05	0.00229265
10358635	Hmcn1	0.283281	5.06e-05	0.00230079
10356084	Irs1	-0.320012	5.07e-05	0.00230092
10383556	Fn3krp	-0.150735	5.07e-05	0.00230092
10470564	Ralgds	0.232693	5.09e-05	0.00230375
10377018	Myh3	-0.626783	5.16e-05	0.00232543
10392364	Cacng1	-0.31651	5.16e-05	0.00232543
10449775	Notch3	0.190068	5.18e-05	0.00232648
10476740	Slc24a3	-0.323871	5.23e-05	0.00234183
10409486	Pdlim7	0.228846	5.23e-05	0.00234183
10565910	Plekhb1	-0.2701	5.23e-05	0.00234183
10484195	Ttn	-0.481635	5.28e-05	0.00235379
10517364	Ncmap	-0.242246	5.28e-05	0.00235379
10468909	Disp1	-0.150069	5.29e-05	0.00235379
10490838	Fabp5	0.727403	5.3e-05	0.00235379
10491300	Skil	0.244075	5.3e-05	0.00235379
10419578	Ndrg2	-0.514723	5.31e-05	0.0023555
10402268	Lgmn	0.507983	5.39e-05	0.00238416
10419854	Slc7a8	0.36675	5.44e-05	0.00239974
10586591	Car12	0.441323	5.51e-05	0.00241579
10350199	Cacna1s	-0.524211	5.51e-05	0.00241579
10606016	Il2rg	0.578663	5.51e-05	0.00241579
10357043	Bcl2	-0.219002	5.58e-05	0.00244226
10433403	Rbfox1	-0.413279	5.6e-05	0.00244227
10407792	Gpr137b-ps /// Gpr137b	0.474291	5.6e-05	0.00244227
10345869	Tmem182	-0.607095	5.61e-05	0.00244227
10483163	Grb14	-0.311439	5.72e-05	0.00247775
10392936	Nt5c	0.192143	5.72e-05	0.00247775
10394778	Hpcal1	0.202937	5.82e-05	0.00251688
10585699	---	0.648681	5.83e-05	0.00251688
10608715	---	-0.319042	5.87e-05	0.00252861
10349782	Nuak2	0.210714	5.88e-05	0.0025291
10532626	Myo18b	-0.410209	5.91e-05	0.00253805
10343861	---	-0.3808	5.97e-05	0.00255452
10443120	Ggnbp1	-0.227665	6.02e-05	0.00257386
10372648	Lyz2	0.752293	6.06e-05	0.00258763
10543939	Fam180a	-0.170595	6.08e-05	0.00258985
10346838	Pard3b	-0.185418	6.12e-05	0.00260179
10503448	Mmp16	0.217376	6.14e-05	0.00260762
10361906	Il22ra2	-0.300412	6.19e-05	0.00262262
10587818	Plscr4	-0.223286	6.35e-05	0.00268787
10383756	---	0.388598	6.36e-05	0.00268787
10532584	Myo18b	-0.273078	6.39e-05	0.00269602
10461614	Ms4a6c	0.686482	6.47e-05	0.00272177
10448202	---	0.358966	6.51e-05	0.00273313
10589886	4930520O04Rik	-0.214897	6.56e-05	0.00275073
10489391	Ada	0.187573	6.63e-05	0.00277806
10585860	Adpgk	0.189198	6.65e-05	0.00277806
10582337	Piezo1	0.241581	6.65e-05	0.00277806
10427471	Osmr	0.337069	6.77e-05	0.00282367
10572747	Tpm4	0.320623	6.89e-05	0.00287013
10436809	Eva1c	-0.130964	6.99e-05	0.00290356
10370522	Casp14	0.53978	7e-05	0.00290435
10439289	BC117090	0.51846	7.07e-05	0.00292587
10368495	Rspo3	-0.270809	7.09e-05	0.00292748
10517213	Cnksr1	-0.257211	7.09e-05	0.00292748
10409866	Ctla2b	0.316864	7.11e-05	0.00292951
10602692	Rragb	-0.169362	7.23e-05	0.00297469
10440300	---	0.267014	7.42e-05	0.00303844
10551185	Tgfb1	0.267872	7.44e-05	0.00304069
10351131	Myoc	-0.694198	7.46e-05	0.00304804
10357553	Il24	0.35721	7.49e-05	0.00305673
10340624	---	-0.39674	7.5e-05	0.00305826
10362422	Trdn	-0.862179	7.54e-05	0.00306469
10532339	Pxmp2	-0.214063	7.65e-05	0.00309575
10456836	St8sia5	-0.236288	7.65e-05	0.00309575
10583312	Taf1d	0.335553	7.7e-05	0.00310804
10387372	Kdm6b	0.256751	7.72e-05	0.00311392
10457707	Dsc1	0.622407	7.82e-05	0.00314273
10606333	Fndc3c1	-0.237252	7.83e-05	0.0031428
10506424	Actg1	0.368779	7.84e-05	0.0031428
10349876	Plekha6	-0.179954	7.86e-05	0.00314791
10596925	Ndufaf3	-0.117727	7.87e-05	0.00314791
10587616	Prss35	0.395865	7.93e-05	0.00316317
10362959	Popdc3	-0.252818	7.94e-05	0.003164
10414527	Pnp2 /// Pnp	0.18372	7.98e-05	0.00317674
10605815	Asb12	-0.590591	8.02e-05	0.00318982
10550482	Igfl3	0.298002	8.06e-05	0.00319411
10536697	Asb15	-0.280126	8.07e-05	0.00319411
10425601	Tef	-0.246183	8.08e-05	0.00319457
10607467	Sat1	0.32808	8.11e-05	0.00320399
10506714	Lrp8	0.155814	8.15e-05	0.00321391
10378649	Slc43a2	0.223078	8.15e-05	0.00321391
10581378	Psmb10	0.150215	8.24e-05	0.00323461
10364559	Arid3a	0.148015	8.37e-05	0.00328468
10534085	Phkg1	-0.380412	8.45e-05	0.00330198
10504902	Murc	-0.356789	8.45e-05	0.00330198
10472933	Scrn3	-0.257726	8.54e-05	0.0033308
10371627	Mybpc1	-0.643085	8.57e-05	0.00334006
10432619	Pou6f1	-0.153105	8.74e-05	0.00339915
10532578	Myo18b	-0.323539	8.89e-05	0.00344334
10517250	Extl1	-0.283275	8.92e-05	0.00344376
10592289	Ccdc15	-0.158772	8.95e-05	0.00345212
10579307	Kxd1 /// Uba52	-0.127623	8.99e-05	0.00346206
10341686	---	0.266563	9.02e-05	0.00346497
10411395	Arhgef28	-0.244075	9.03e-05	0.00346497
10358664	Hmcn1	0.508587	9.06e-05	0.00347287
10352661	Ptpn14	-0.27281	9.11e-05	0.0034875
10564211	Snurf /// Snrpn	-0.280638	9.27e-05	0.00353477
10607189	Amot	-0.303255	9.3e-05	0.00354187
10520706	Trim54	-0.290722	9.47e-05	0.00359456
10605338	G6pdx	0.311753	9.5e-05	0.0035995
10596680	Sema3b	-0.15895	9.54e-05	0.00360683
10522009	Pgm1	0.213025	9.55e-05	0.00360865
10563050	Prr12	-0.180466	9.69e-05	0.00365319
10359644	Mettl11b	-0.197927	9.73e-05	0.00366305
10392152	Scn4a	-0.406041	9.79e-05	0.00368398
10483809	Nfe2l2	0.373661	9.84e-05	0.00369899
10546829	Oxtr	-0.230297	9.92e-05	0.00371465
10445338	Enpp5	-0.269068	9.94e-05	0.00371578
10605256	Flna	0.333304	9.95e-05	0.00371578
10383233	Rnf213	0.196718	9.99e-05	0.00372595
10467425	Sorbs1	-0.219648	0.000101116	0.00376556
10518812	Camta1	-0.218522	0.000101181	0.00376556
10401997	Ptpn21	-0.209723	0.000103667	0.00385217
10586244	Dennd4a	0.543013	0.000104062	0.00385217
10424392	9930014A18Rik	-0.182347	0.000105545	0.00390292
10434133	Dgcr6	-0.124112	0.000106147	0.00392091
10362462	Trdn	-0.601586	0.000106975	0.00394277
10403352	Klf6	0.328787	0.00010716	0.00394277
10381211	Naglu	0.156904	0.000107247	0.00394277
10442584	Rpl3l	-0.480903	0.000107303	0.00394277
10459496	Ccbe1	0.238081	0.000108796	0.00398498
10391301	Stat3 /// Stat3	0.255983	0.000109009	0.00398859
10392601	Abca6	-0.233062	0.000109621	0.00400675
10351298	Gpr161	-0.150027	0.000110212	0.00402413
10434860	Ostn	-0.308442	0.000115035	0.00418705
10396730	---	-0.143391	0.000115999	0.0042177
10386262	Obscn	-0.381301	0.000116467	0.00423031
10379731	Wfdc18	0.221237	0.000117236	0.00424084
10461028	Trpt1	-0.135012	0.000117573	0.00424084
10418950	Ldb3	-0.48392	0.000117611	0.00424084
10577824	Letm2	-0.128772	0.000118114	0.00425284
10385118	Dock2	0.396544	0.000118189	0.00425284
10346260	Osgepl1	-0.199063	0.000120067	0.00431148
10492341	Arhgef26	-0.181128	0.00012075	0.00433155
10374035	Xbp1	0.298011	0.000121339	0.0043482
10375167	Fam196b	-0.228015	0.000122172	0.00437354
10455212	0610009O20Rik	-0.144911	0.000123055	0.00438707
10404402	Foxq1	-0.228128	0.000123294	0.00439109
10588203	Ky	-0.324098	0.000123916	0.00440871
10554819	Me3	-0.192307	0.000124594	0.00441942
10532586	Myo18b	-0.384652	0.000124598	0.00441942
10347218	---	0.489735	0.00012568	0.00445125
10494085	Selenbp2	-0.194452	0.000126697	0.00448014
10365627	Sycp3	-0.19047	0.000126999	0.0044819
10450116	Slc39a7 /// Gm20427	0.127339	0.000127004	0.0044819
10461856	Gna14	-0.224132	0.000127629	0.00449026
10583318	Taf1d	0.336991	0.000128231	0.00450688
10507101	Trabd2b	-0.260059	0.000128868	0.00452012
10388185	Smtnl2	-0.271007	0.000130028	0.00455624
10583316	Taf1d	0.504189	0.000130266	0.00455996
10358585	Hmcn1	0.236945	0.00013076	0.00457267
10404783	Edn1	0.24201	0.000130926	0.00457385
10396652	Hspa2	-0.174475	0.000131506	0.00458037
10573427	G430095P16Rik	-0.157551	0.000132492	0.00459623
10475144	Ganc /// Capn3	-0.224021	0.000132798	0.00459766
10357948	Ppp1r12b	-0.243156	0.000133245	0.00460398
10604076	Snora69	0.312069	0.000134217	0.00462092
10600372	B230340J04Rik	-0.209916	0.000136244	0.00467047
10378555	Smyd4	-0.114136	0.000136638	0.00467936
10362432	Trdn	-0.563758	0.000137719	0.00471172
10435043	Tm4sf19	0.326139	0.000142387	0.00484756
10400984	Tmem30b	-0.216698	0.000143588	0.00486731
10525553	---	-0.203706	0.0001439	0.00486731
10366938	Stac3	-0.331088	0.000143947	0.00486731
10363856	2310015B20Rik /// 2310015B20Rik	-0.256059	0.000144166	0.00486999
10458999	Fbn2	0.29163	0.000144663	0.00487728
10439357	Fbxo40	-0.25515	0.000146934	0.00494425
10492021	Postn	0.481626	0.000147175	0.00494444
10398388	Mir380	0.274714	0.000149808	0.00500037
10572419	Ell	0.190909	0.000149896	0.00500037
10500100	Tnfaip8l2	0.191797	0.000150823	0.00501684
10428983	Fam49b	0.30699	0.000151439	0.00503224
10496748	Syde2	-0.162706	0.000151641	0.00503224
10375065	Sh3pxd2b	0.198111	0.00015403	0.00509101
10532574	Myo18b	-0.347837	0.000154445	0.00509831
10386238	Obscn	-0.42886	0.000155339	0.00512295
10583090	Mmp10	0.277569	0.000156865	0.00515372
10359793	Dusp27	-0.254251	0.000158043	0.00518263
10554839	Picalm	0.364748	0.000158802	0.00519771
10418842	3425401B19Rik	-0.534474	0.000159678	0.00520961
10549097	Ldhb	-0.365185	0.000159921	0.00520961
10384780	6820445E23Rik	-0.172055	0.000160802	0.00522871
10493903	Lce3d	0.368732	0.000161341	0.00523762
10497381	Cyp7b1	0.447265	0.000161378	0.00523762
10435019	Smco1	-0.302662	0.000163747	0.00528981
10559919	2810047C21Rik1 /// Zfp772 /// Gm20482 /// Gm3912	-0.285437	0.000163983	0.00529253
10552469	Klk13	0.488111	0.000166599	0.00537195
10353192	Eya1	-0.297521	0.000168211	0.00540758
10499095	Fam160a1	-0.178102	0.000168483	0.00540764
10458875	Dtwd2	-0.126525	0.000174862	0.00558144
10515994	Smap2	0.187751	0.000177272	0.00565317
10359867	Lrrc52	-0.234787	0.000179604	0.00570661
10380887	Tcap	-0.511258	0.000181466	0.00573586
10369301	Chst3	-0.17765	0.00018168	0.00573586
10447591	Ftl1	0.355561	0.00018221	0.00574218
10594988	Mapk6	0.23531	0.000182905	0.00574869
10357954	Ppp1r12b	-0.241748	0.000183458	0.00576061
10438575	Ehhadh	-0.198429	0.000184087	0.00577514
10349968	Chi3l1	0.588714	0.00018571	0.00581556
10369715	Mypn	-0.524846	0.000186464	0.00583391
10469571	Otud1	-0.24689	0.000188604	0.00588809
10495539	Extl2	-0.131534	0.000188704	0.00588809
10546624	Lmod3	-0.442361	0.00019086	0.00593406
10362420	Trdn	-0.685369	0.000192068	0.00596096
10338923	---	0.449713	0.000194524	0.00601571
10376868	Trpv2	0.235352	0.000199272	0.00614613
10392221	Pecam1	0.456832	0.000201381	0.00618921
10477813	---	-0.179025	0.000204782	0.00627849
10408543	Mylk4	-0.757933	0.000204828	0.00627849
10450699	Gm7030 /// Gm11127	0.29001	0.000205943	0.00629009
10488060	Jag1	0.277988	0.000206048	0.00629009
10552919	Hrc	-0.35741	0.000206051	0.00629009
10530371	Yipf7	-0.30815	0.000208313	0.00633505
10374529	Wdpcp	-0.126402	0.000210558	0.00637597
10454254	Dtna	-0.262528	0.000210576	0.00637597
10461979	Aldh1a1	-0.331646	0.000212356	0.00641312
10599487	Sash3	0.186383	0.000214333	0.0064616
10360001	---	0.199065	0.000218183	0.0065606
10525932	Tmem132c	0.146718	0.000219805	0.00659793
10580649	Ces1e	-0.251721	0.000221879	0.00664611
10476728	Dtd1	-0.107191	0.000222338	0.00665101
10418016	Dusp13	-0.23534	0.000223753	0.00668183
10517401	Grhl3	0.269993	0.000224534	0.00669366
10478594	Ctsa	0.273026	0.000229204	0.00679894
10572485	Rab3a	-0.138457	0.000229626	0.00679894
10501302	Sypl2	-0.312301	0.00022963	0.00679894
10346448	Aox4	0.694386	0.000232717	0.00686109
10545372	Atoh8	-0.178242	0.000236979	0.00693382
10485388	Ldlrad3	-0.273403	0.000237732	0.00695
10464391	Emx2	-0.238934	0.000241803	0.00703882
10449545	---	-0.166879	0.000243222	0.00706299
10551365	Prx	-0.136308	0.000244203	0.00708554
10491106	Pld1	0.175502	0.000247573	0.00717137
10438854	Atp13a4	0.308874	0.000250705	0.00723829
10431210	Wnt7b	-0.152121	0.000255369	0.00735547
10398390	Mir323	0.250882	0.000261302	0.00748613
10345492	Cnnm3	-0.114911	0.000265224	0.00757547
10498371	P2ry12	0.217231	0.000267917	0.00760229
10553140	Tmem143	-0.142546	0.000274665	0.00774968
10587880	Pcolce2	-0.378394	0.000279928	0.00786605
10546349	Xpc	-0.189391	0.000284295	0.00793743
10593413	2310030G06Rik	-0.138222	0.000289631	0.00806696
10569017	Ifitm3	0.529664	0.000293198	0.00814022
10477206	Mylk2	-0.489406	0.000296924	0.00821088
10490304	Sycp2	0.287158	0.000298751	0.00824173
10474520	Tdh /// Gm13929	0.370017	0.000300631	0.00828045
10594183	Senp8	-0.159882	0.000303325	0.00834142
10402575	Degs2	0.264763	0.000304929	0.00836931
10405729	---	0.179543	0.000308004	0.00841684
10577858	Bag4	-0.172461	0.000309036	0.00843717
10555681	Stim1	-0.238597	0.000309524	0.00843848
10345482	Cnnm4	-0.115001	0.000314927	0.00853671
10508953	Trim63	-0.298293	0.000316391	0.00855856
10450484	Aif1	0.220358	0.000322098	0.00867497
10588509	Pcbp4	-0.156805	0.000323188	0.00867497
10559837	Vmn2r29 /// Vmn2r46 /// Gm3912	-0.339221	0.000323371	0.00867497
10582376	Piezo1	0.258186	0.000326738	0.00874994
10497001	Cryz	-0.115343	0.000331062	0.0088317
10529402	Tnip2	0.129273	0.000339779	0.00900208
10487945	Gpcpd1	0.340103	0.000345344	0.00907345
10338491	---	-0.253991	0.000347742	0.00912264
10379650	---	0.36582	0.000348614	0.00913864
10504692	Tmod1	-0.466423	0.000353867	0.00924149
10605811	Amer1	-0.138674	0.000355628	0.00927353
10532580	Myo18b	-0.225667	0.000357483	0.00930796
10555460	Stard10	-0.183124	0.000362667	0.00940067
10463517	Pprc1	0.185132	0.000366917	0.00948222
10565193	Hdgfrp3	-0.192244	0.000367845	0.00948328
10426891	Mettl7a1	-0.231175	0.00037374	0.00960178
10563766	---	-0.31266	0.000376736	0.00965645
10496405	---	-0.279935	0.000377168	0.00965645
10359307	Tnn	0.26391	0.000377931	0.00966017
10376564	Med9	-0.115347	0.000382567	0.00974215
10396112	Atp5s	-0.147694	0.000383931	0.00975551
10392687	BC006965	-0.158147	0.000385531	0.00976041
10377148	Myh8	-0.22776	0.000388852	0.00982304
10589909	C130032M10RIK	-0.167788	0.000391983	0.0098806
10435697	Popdc2	-0.256124	0.000398032	0.00998959
10466606	Anxa1	0.402786	0.000400947	0.0100266
10468974	Cdnf	-0.16389	0.000405777	0.0101319
10501963	Ugt8a	-0.235392	0.000408282	0.0101734
10462697	---	-0.169417	0.000411978	0.0102508
10459455	Alpk2	-0.306378	0.000412843	0.0102576
10390507	Fbxo47	-0.18876	0.000414794	0.010284
10417700	---	0.199832	0.000440204	0.0107228
10575095	Has3	0.225939	0.00044496	0.0107936
10385776	Tcf7	-0.14064	0.000445647	0.0108015
10449807	Ephx3	0.423823	0.000445995	0.0108015
10441339	A630089N07Rik	0.262606	0.000446229	0.0108015
10596117	Cep63	-0.184243	0.000452323	0.010911
10538087	Lrrc61	-0.170199	0.000456026	0.0109927
10456254	Nedd4l	-0.24378	0.000459201	0.0110386
10592336	Spa17	-0.173513	0.00046378	0.0111071
10375537	Mgat1 /// Mgat1	0.129539	0.00046784	0.0111921
10503023	Cth	-0.195854	0.000474947	0.0113076
10494043	Tdrkh	-0.160963	0.000492682	0.011666
10490502	Tcfl5	0.157134	0.000494447	0.0116918
10512156	Aqp3	0.372117	0.000497162	0.0117423
10431659	Kif21a	-0.306798	0.000500545	0.0118039
10357072	Serpinb3a	0.635663	0.000509696	0.0119629
10419073	Tspan14	0.177555	0.000516798	0.0121051
10395672	Ap4s1	-0.124106	0.000556006	0.0127992
10400967	Six1	-0.302654	0.000578048	0.0132452
10493108	Crabp2	0.300341	0.000580087	0.0132722
10508436	Sync	-0.251769	0.000584524	0.0133496
10496796	Ssx2ip	-0.153393	0.000602156	0.0136714
10447224	Dync2li1	-0.138994	0.000613325	0.0138837
10515861	4930538K18Rik /// AU022252	-0.149792	0.000627681	0.014098
10554367	Mesp2	-0.158632	0.000629895	0.0141259
10424543	Wisp1	0.198065	0.000639314	0.0143002
10568436	Fgfr2	-0.309788	0.000642768	0.014359
10590821	9230110C19Rik	-0.176959	0.000645817	0.0143901
10433373	Sec14l5	-0.139601	0.000646863	0.014395
10588786	Uba7 /// Gm20661 /// Cdhr4	0.128156	0.000655047	0.0145341
10432682	Krt80	-0.25241	0.000655763	0.0145341
10342466	---	0.177381	0.00065707	0.0145383
10422962	Nadk2	-0.142786	0.000672108	0.0147864
10513362	Susd1	0.190832	0.000690437	0.0150941
10409414	Rab24	0.162186	0.000692141	0.0151106
10601569	Pcdh11x	-0.221815	0.000708901	0.0153548
10389680	Msi2	-0.158246	0.000744432	0.0158654
10526514	Cldn15	0.166233	0.000762028	0.0161908
10381006	Thra	-0.217682	0.000764838	0.0162326
10607841	Tceanc	-0.147284	0.000784447	0.0164957
10339611	---	-0.269631	0.000788971	0.0165474
10341641	---	0.235142	0.000801117	0.0167148
10570483	Arhgef10	-0.196843	0.00080748	0.0168273
10548871	Smco3	-0.183548	0.000814196	0.0169267
10398360	Rian	0.300863	0.000848004	0.0174741
10477854	Epb4.1l1 /// Epb4.1l1	-0.105023	0.000910136	0.0183187
10407209	Slc38a9	-0.157855	0.00091239	0.0183534
10433433	Mettl22 /// Mettl22	-0.179786	0.0009192	0.018453
10604508	Frmd7	-0.163581	0.000938235	0.0187431
10591947	Acad8	-0.133125	0.000950114	0.018897
10605328	Fam3a /// Fam3a	-0.13488	0.000968703	0.0192193
10387983	Gm12318	0.172514	0.00097513	0.0193027
10411532	Mccc2	-0.153244	0.000985715	0.0194354
10585428	Dnaja4	-0.17952	0.00104103	0.0202129
10453887	Cables1	-0.189013	0.00114253	0.0216309
10607317	Tsr2	-0.150716	0.00118389	0.0222082
10607300	Gm10437	-0.275093	0.00125365	0.0230566
10476969	Pygb	-0.195688	0.00145421	0.0255909
10445006	Gm6623	0.142237	0.00147616	0.0258104
10480842	Tmem141	-0.130294	0.00153749	0.0265754
10561025	Cnfn	0.366619	0.00154735	0.0266928
10497349	LOC100038947 /// Sirpb1b /// Sirpb1a	0.342661	0.00157256	0.0270604
10406417	Actg1	0.400587	0.00160636	0.027398
10503399	---	0.166729	0.00171513	0.0286264
10537712	Gstk1	-0.238704	0.0017235	0.0287471
10374455	Spred2	-0.212128	0.00175604	0.0291499
10408975	Kif13a	-0.185845	0.00188362	0.030567
10553967	Pcsk6	-0.169199	0.00197047	0.0314913
10392207	Tex2	-0.195162	0.00210247	0.0329816
10380560	Zfp652	-0.188965	0.00230681	0.0349949
10592926	Tmem25	-0.148622	0.00236376	0.0356153
10510482	Clstn1	-0.18214	0.00283668	0.0407788
10452030	Plin3	-0.110975	0.0028568	0.0409165
10386495	Tom1l2	-0.135421	0.00358977	0.0481035
